# Supplementary material for: Cold-hearted or cool-headed: physical coldness promotes utilitarian moral judgment
Source: Front Psychol. 2014 Oct 2;5:1086. doi: 10.3389/fpsyg.2014.01086 (PMC4183093; doi:10.3389/fpsyg.2014.01086)
Supplement: Supplementary file 2 [file DataSheet1.XLSX]

## Sheet: Experiment1
																									RTs
				Low conflict moral dilemma								High Conflict Moral dilemma													Low conflict moral dilemma								High Conflict Moral dilemma													BIF
Condition	Age	Gender	RoomTemperature	CountryRoad	PlaneCrash	HiredRapist	Infanticide	Architect	HardTimes	Transplant	Smotherfordollars	Sacrifice	CryingBaby	Footbridge	VaccineTest	SophiesChoice	Lifeboat2	Ecologists	Vitamins	Euthanasia	LawrenceofArabia	Submarine	Bomb2	PreventingtheSpread2	CountryRoad	PlaneCrash	HiredRapist	Infanticide	Architect	HardTimes	Transplant	Smotherfordollars	Sacrifice	CryingBaby	Footbridge	VaccineTest	SophiesChoice	Lifeboat2	Ecologists	Vitamins	Euthanasia	LawrenceofArabia	Submarine	Bomb2	PreventingtheSpread2	MakingAList	JoiningTheArmy	WasingClothes	PickingAnApple
Cold	19	Female	24	3	2	1	1	3	2	2	2	2	5	3	5	5	5	3	5	5	4	5	5	6	3.977	3.409	3.816	3.599	3.799	3.545	3.477	3.532	3.518	3.69	3.65	3.877	4.013	3.647	4.099	3.801	3.714	3.976	3.635	3.616	3.796	1	0	1	1
Cold	19	Female	24	1	3	1	2	1	3	2	1	5	4	5	3	5	5	5	3	2	4	5	4	5	3.545	3.701	3.655	3.837	3.581	4.034	3.576	3.607	4.057	3.953	3.736	4.065	3.862	3.995	4.147	3.986	3.889	4.054	3.649	3.965	4.023	0	1	1	1
Cold	20	Female	26	2	2	1	2	2	2	3	3	1	4	5	2	2	3	4	5	3	5	4	5	5	3.711	3.596	3.985	3.569	3.916	3.451	3.413	3.621	3.561	3.442	3.978	3.478	3.945	3.78	3.903	3.829	3.637	3.806	3.821	3.583	3.705	0	1	1	1
Cold	19	Male	27	1	3	1	6	1	2	1	1	2	7	3	6	3	1	6	1	6	7	7	2	5	3.531	3.662	3.511	3.883	3.501	3.907	3.46	3.439	3.657	3.968	3.607	3.852	4.474	3.595	3.924	3.419	3.708	3.612	3.532	3.923	3.672	0	1	1	1
Cold	19	Male	24	1	1	2	2	2	1	2	2	1	1	1	3	1	2	2	3	2	4	3	1	5	3.271	3.459	3.464	3.744	3.232	3.573	3.413	3.886	3.603	3.481	3.609	3.253	4.014	3.154	3.814	3.449	3.655	3.481	3.313	3.438	3.602	0	1	1	1
Cold	19	Male	24	2	2	4	3	3	2	1	1	2	5	2	5	2	6	5	5	3	3	6	6	7	3.755	3.582	4.479	3.712	3.886	4.39	3.689	3.448	3.342	4.048	3.751	4.297	3.781	4.009	4.133	4.071	4.07	4.08	4.136	3.971	3.866	0	0	0	0
Cold	18	Female	21	1	3	1	2	3	2	2	1	2	3	2	4	1	4	5	3	4	5	4	5	5	3.597	3.556	3.561	3.576	3.803	3.647	3.479	3.569	3.601	3.588	3.613	3.833	3.72	3.821	3.967	4.027	3.758	3.683	4.03	3.722	3.755	1	1	0	1
Cold	19	Female	22	1	2	3	1	2	5	1	1	5	6	3	4	4	3	4	2	3	5	6	5	6	3.685	4.294	3.932	3.553	3.812	3.986	3.491	3.627	3.796	3.984	3.545	3.857	3.88	3.766	4.051	3.627	3.719	3.91	3.649	4.09	3.811	0	1	1	0
Cold	19	Male	23	1	4	1	3	2	4	3	1	3	4	4	3	4	4	4	5	3	3	3	6	6	3.676	4.18	3.757	3.945	4.027	4.046	3.823	3.639	4.161	4.139	4.07	4.376	4.197	4.408	3.571	4.312	4.169	4.529	4.203	3.8	3.954	0	0	1	1
Cold	21	Female	24	1	3	1	1	1	2	3	1	2	4	2	4	3	2	5	3	5	5	3	6	6	3.627	3.721	3.372	3.641	3.332	3.392	3.833	3.146	3.6	3.346	3.256	3.608	3.691	3.567	3.469	3.197	3.492	3.562	3.53	3.665	3.763	0	1	1	0
Cold	18	Female	22	1	1	1	1	1	1	1	2	1	3	1	5	1	5	3	1	1	5	5	3	6	3.589	3.208	3.239	3.302	3.311	3.224	3.29	3.267	3.102	3.683	3.254	3.465	3.327	3.616	3.061	3.225	3.215	3.276	3.573	3.206	3.458	0	0	1	0
Cold	19	Male	22	1	3	1	1	3	2	3	1	4	5	3	5	1	6	3	5	5	7	7	6	7	3.519	3.563	3.665	3.49	4.017	3.515	3.276	3.474	4.266	3.668	3.538	3.754	3.959	3.569	4.292	3.702	3.55	3.515	3.492	3.717	3.633	1	0	1	0
Cold	18	Male	23	2	3	2	5	1	5	1	3	3	5	2	3	5	2	4	2	5	4	6	3	3	3.611	3.803	3.533	3.629	3.591	3.536	3.656	3.778	3.694	3.49	3.579	3.599	3.623	3.684	3.817	3.373	3.538	3.593	3.564	3.597	3.625	0	1	1	1
Cold	18	Female	20	2	5	2	5	5	4	2	2	4	5	4	6	5	5	4	2	5	4	5	6	6	3.671	3.675	3.76	3.555	3.889	4.061	3.426	3.299	3.42	3.803	3.532	3.401	3.702	3.527	4.174	3.389	3.421	3.658	3.406	3.96	4.036	1	1	0	0
Cold	18	Male	21	1	3	4	2	1	2	3	2	1	4	3	5	2	5	2	6	5	5	2	5	6	3.435	4.059	4.031	3.841	3.412	3.846	4.028	4.09	3.779	3.889	3.852	4.38	3.394	3.461	3.596	3.822	3.876	3.652	3.704	4.049	3.566	1	1	1	0
Cold	21	Male	21	2	3	1	1	1	4	4	1	4	3	3	4	5	3	4	2	5	6	3	5	2	3.559	3.619	3.558	3.549	3.625	3.793	3.677	3.626	3.766	3.803	3.861	3.953	3.933	3.73	3.517	3.617	3.598	3.71	3.791	3.571	3.628	1	1	0	1
Cold	19	Male	22	1	1	1	1	1	1	2	1	1	4	3	3	1	7	2	2	4	7	7	5	6	3.385	3.181	3.516	3.24	3.291	3.269	3.444	3.269	3.344	3.697	3.512	3.443	3.556	3.63	3.354	3.61	3.456	3.355	3.512	3.217	3.46	0	1	1	1
Cold	20	Female	22	1	2	1	1	2	2	1	1	2	5	2	5	2	5	5	3	6	5	6	5	6	3.663	3.403	3.771	3.751	3.398	3.519	3.374	3.397	3.326	3.36	3.518	3.69	3.807	3.344	3.792	3.403	3.685	3.846	3.396	3.4	3.773	0	0	0	0
Cold	19	Female	18	1	2	1	1	1	4	1	1	1	2	2	4	5	4	3	2	4	3	3	5	5	3.497	3.302	3.285	3.455	3.474	3.644	3.248	3.527	3.377	3.641	3.266	3.694	3.571	3.711	3.503	3.345	3.581	3.37	3.466	3.602	3.589	0	0	0	1
Cold	18	Male	16	1	6	2	1	2	3	3	3	6	3	2	6	6	6	6	6	6	6	6	6	6	3.526	3.551	3.789	3.816	3.791	3.948	3.822	3.803	3.728	4.162	3.704	3.84	3.755	3.448	3.691	3.445	3.93	3.752	3.535	3.623	3.843	0	1	0	1
Cold	22	Female	20	2	2	1	3	2	3	1	1	5	3	2	5	4	5	7	1	6	6	6	5	5	3.657	3.489	3.593	3.704	3.515	3.979	3.415	3.406	3.573	3.92	3.817	3.634	3.979	3.883	3.644	3.387	3.467	3.706	3.431	3.569	3.833	0	0	1	1
Cold	22	Male	22	1	5	1	3	2	7	2	2	5	7	6	7	3	5	5	6	5	6	7	6	5	3.637	4.464	3.437	4.039	3.418	3.911	3.366	3.296	3.392	3.503	3.36	4.11	3.829	4.124	3.903	3.428	3.484	3.534	3.511	3.382	3.653	1	1	1	1
Cold	21	Female	20	1	2	1	1	3	1	4	3	2	5	2	4	1	2	2	4	4	6	6	6	5	3.574	3.441	3.708	3.745	3.449	4.382	3.509	3.776	3.85	3.452	4.188	3.789	3.804	3.678	3.582	3.549	3.783	3.906	3.739	3.955	3.598	0	1	1	1
Ordinary	19	Male	25	1	3	1	1	1	1	1	1	4	2	1	4	4	2	4	2	2	4	4	4	2	4.016	3.808	3.748	3.812	3.679	3.801	3.492	3.548	3.731	4.023	3.645	4.174	4.109	3.98	3.959	3.598	3.865	3.988	3.852	4.038	4.133	0	1	1	1
Ordinary	20	Female	24	1	2	1	1	1	2	2	1	1	3	2	6	3	3	5	1	5	2	6	7	7	3.747	3.674	3.502	3.699	3.504	3.675	4.093	3.415	3.524	3.964	3.547	3.763	4.044	3.805	3.991	3.449	4.014	4.086	3.862	3.588	3.821	0	0	1	1
Ordinary	19	Female	24	1	2	1	4	5	3	1	2	2	5	3	5	2	6	6	2	6	5	5	5	7	3.906	4.246	3.818	4.078	4.284	4.141	3.427	4.136	3.735	3.628	3.755	3.917	4.347	3.759	4.039	3.778	3.868	3.577	4.014	4.273	3.825	1	1	1	1
Ordinary	18	Male	26	1	1	1	2	2	1	2	2	2	1	1	6	1	2	4	3	6	6	5	6	5	3.658	3.439	3.412	3.455	3.113	3.356	3.344	3.345	3.56	3.714	3.403	3.635	3.368	3.769	3.908	3.767	3.077	3.419	3.857	3.52	3.643	0	1	1	0
Ordinary	19	Male	24	1	3	3	2	1	4	1	2	2	3	5	5	4	5	4	1	4	6	4	6	3	3.683	4.075	3.862	3.839	4.089	4.026	3.701	3.739	3.885	4.138	3.869	3.974	4.209	3.828	3.892	3.821	4.166	3.732	3.779	3.774	3.982	1	1	0	0
Ordinary	18	Female	25	1	1	1	1	2	1	1	1	1	1	2	5	2	2	2	3	2	4	3	4	5	3.828	3.532	3.524	3.571	3.955	3.586	3.455	3.611	3.576	3.514	3.521	4.21	3.721	3.72	3.848	3.832	3.91	3.944	3.773	3.909	3.959	1	1	1	0
Ordinary	19	Male	21	1	1	1	1	1	4	1	1	1	1	1	6	1	1	1	1	1	1	6	1	1	3.463	3.577	3.784	3.354	3.388	3.281	3.396	3.285	3.163	3.35	3.327	3.836	3.842	3.416	3.755	3.313	3.226	3.283	3.888	3.389	3.778	0	0	0	0
Ordinary	19	Female	24	3	2	2	2	2	2	3	3	2	3	3	2	2	2	3	3	3	3	5	3	4	4.004	3.77	3.724	3.764	3.873	3.875	3.586	3.613	3.966	3.874	3.928	4.035	4.265	4.398	4.059	4.134	4.049	4.279	3.737	3.846	3.893	0	1	1	1
Ordinary	18	Female	24	2	3	3	2	2	5	3	5	1	3	4	2	2	4	5	2	2	4	5	5	5	3.549	3.6	3.903	3.676	3.348	3.781	4.044	3.748	3.577	4.079	3.546	3.761	3.711	3.827	3.825	3.498	3.465	3.696	3.586	3.59	3.662	0	0	1	0
Ordinary	19	Female	23	1	2	1	2	2	3	1	1	6	3	2	3	1	3	5	2	3	5	5	5	6	3.722	3.824	3.869	3.573	3.459	4.012	3.457	3.81	4.126	4.307	3.647	4.222	3.851	4.137	3.888	3.815	4.352	4.267	4.103	3.725	3.773	0	1	1	1
Ordinary	20	Male	23	1	4	1	4	4	4	1	2	3	6	4	5	2	5	6	2	6	6	6	6	6	3.384	3.736	3.593	3.531	3.28	3.623	3.422	3.357	3.527	3.677	3.337	3.348	3.908	3.881	3.394	3.462	3.453	3.724	3.491	3.531	3.56	1	1	1	1
Ordinary	19	Male	24	2	3	4	4	2	3	2	3	4	4	4	5	5	3	3	2	3	5	4	3	4	3.606	3.574	3.597	3.347	3.416	3.538	3.436	3.388	3.338	3.37	3.313	3.642	3.744	3.423	3.863	3.339	3.412	3.439	3.79	3.529	3.502	0	0	1	0
Ordinary	18	Male	21	1	1	1	2	2	2	2	2	4	3	3	2	3	5	3	1	3	5	4	4	5	3.534	3.529	3.201	3.513	3.601	3.516	3.451	3.629	3.824	3.396	3.759	3.26	3.953	3.795	3.36	3.602	3.502	3.94	3.719	3.429	3.909	1	0	1	1
Ordinary	18	Female	22	1	5	1	2	1	1	1	2	6	3	1	2	5	3	3	1	5	5	6	1	6	3.827	3.843	3.569	3.869	3.563	3.639	3.522	3.682	3.622	4.13	3.456	3.708	4.283	3.645	4.084	3.578	3.59	3.759	3.768	3.483	3.51	1	1	0	1
Ordinary	19	Male	19	1	1	1	1	1	1	1	1	3	5	1	1	3	3	5	1	6	5	3	7	5	3.623	3.477	3.493	3.74	3.939	3.511	3.557	3.673	3.76	3.811	3.567	3.441	3.89	3.621	3.903	3.713	3.964	3.712	3.837	3.786	4.108	1	0	1	1
Ordinary	19	Female	18	1	3	1	1	1	2	1	1	2	4	4	5	2	1	5	5	5	5	2	2	5	3.631	3.839	3.692	3.784	3.448	3.791	3.51	3.558	3.779	3.607	4.066	3.333	3.542	3.96	4.044	3.79	3.94	3.7	3.475	3.749	3.787	1	1	1	1
Ordinary	20	Male	20	1	2	1	5	1	3	1	1	3	5	1	5	2	5	6	2	5	6	5	5	4	3.695	3.758	3.875	4.08	3.385	4.036	3.921	3.957	3.91	3.663	3.362	4.117	4.005	3.642	3.929	3.887	3.475	3.527	3.572	3.671	4.21	1	0	1	1
Ordinary	19	Female	18	2	3	2	2	2	3	2	2	3	4	2	3	2	3	3	3	2	5	5	3	5	3.978	3.644	3.808	3.888	3.848	3.681	3.494	3.718	3.741	3.826	3.523	3.802	3.776	3.602	3.954	3.676	3.704	3.835	4.507	4.02	3.864	1	0	1	1
Ordinary	19	Male	16	1	2	1	5	1	1	1	1	1	3	1	7	2	6	4	2	5	6	4	6	1	3.754	3.681	3.621	4.275	3.753	3.507	3.505	3.613	3.583	3.842	3.376	3.839	3.763	3.746	4.131	3.756	4.155	3.561	4.048	3.829	3.791	1	1	1	1
Ordinary	22	Male	21	3	5	5	2	2	3	2	2	3	3	4	4	3	5	5	5	5	3	6	5	6	3.959	3.456	3.741	3.859	3.691	3.756	3.781	3.733	3.522	3.932	3.786	3.872	3.541	3.737	3.781	3.567	3.667	3.567	3.704	3.835	3.574	0	1	1	1
Ordinary	21	Female	18	1	1	2	1	2	3	4	1	3	2	1	6	4	5	2	4	5	5	4	5	6	3.515	3.445	3.805	3.473	3.637	3.699	3.641	3.763	3.665	3.573	3.402	3.965	3.647	3.608	3.537	3.904	3.561	3.695	3.724	3.659	3.568	0	1	1	1
Ordinary	22	Female	20	6	1	1	2	1	1	1	3	1	3	1	3	4	7	4	1	6	4	4	5	5	3.398	3.324	3.219	3.501	3.291	3.252	3.535	3.368	3.097	3.89	3.476	3.562	3.602	3.545	3.609	3.165	3.265	3.343	3.413	3.494	3.585	0	1	0	0
Ordinary	22	Female	20	1	1	1	2	1	3	2	1	1	1	1	2	1	4	1	2	6	4	5	2	4	3.908	3.33	3.658	3.541	3.472	3.752	3.695	3.448	3.45	3.895	3.725	3.719	3.984	3.843	3.987	3.663	3.854	3.73	3.744	3.685	3.834	0	0	0	1
[truncated: 29 more columns]

## Sheet: Experiment2
																				RTs
				Low conflict moral dilemma								High conflict moral dilemma								Low conflict moral dilemma								High conflict moral dilemma									Empathy
Condition	Age	Gender	Room temperature	CountryRoad	PlaneCrash	HiredRapist	Infanticide	Architect	HardTimes	Transplant	Smotherfordollars	CryingBaby	Footbridge	SophiesChoice	Vitamins	LawrenceofArabia	Submarine	Bomb2	PreventingtheSpread2	CountryRoad	PlaneCrash	HiredRapist	Infanticide	Architect	HardTimes	Transplant	Smotherfordollars	CryingBaby	Footbridge	SophiesChoice	Vitamins	LawrenceofArabia	Submarine	Bomb2	PreventingtheSpread2	ISO	Sympathetic	Compassion	Softhearted	Tender	Coldness	PANAS（1）Negative	PANAS（1）Positive	PANAS（2）Negative	PANAS（2）Positive
Cold	18	m	26	1	4	1	1	1	2	1	1	1	1	2	7	2	5	1	5	5548	9673	3184	5057	2375	3601	2454	1225	3713	3956	8840	5147	11825	11274	12439	5064	2	4	5	5	3	6	2	2.875	2.125	2.875
Cold	20	f	27	1	5	1	3	1	4	1	2	3	2	2	2	4	4	3	5	4750	6110	3898	8034	2903	5898	2938	5189	3763	3019	3726	4054	4151	5588	7868	5581	3	5	5	3	4	7	2.375	3.5	3.5	3.25
Cold	21	m	27	3	4	1	1	2	2	2	3	2	1	2	2	6	5	5	2	3581	4608	3519	7617	2699	4415	2544	5655	3587	1837	5113	2618	3033	3311	6680	2283	4	5	7	4	3	6	2	2.5	3	2.25
Cold	21	m	28	2	3	1	2	1	4	1	1	2	1	2	3	5	5	2	5	14524	4350	4455	10280	2758	14770	2875	3004	7046	2878	6158	5578	10094	6417	3317	5447	1	5	2	3	4	7	2.375	2	2.875	1.625
Cold	20	m	28	2	1	2	1	1	3	3	1	3	2	4	3	4	1	4	5	6565	2665	8418	2741	2842	2574	7464	3143	6104	1752	3958	3451	3290	2666	4056	7383	3	3	5	2	3	6	2.625	2.375	2.5	1.5
Cold	21	f	28	1	2	1	1	1	4	1	1	3	4	3	2	4	3	5	3	3895	6862	991	1636	2683	2407	1739	2141	5527	2463	7378	2368	2721	7574	6710	6943	6	4	6	2	4	7	1.25	1.875	1	1.375
Cold	21	m	26	1	2	1	2	4	2	2	1	2	2	4	5	2	2	5	5	9315	2021	8496	14968	8508	2520	2457	3367	10521	11623	5086	4029	7847	3085	6983	9872	6	5	5	2	2	6	2.625	4	2.25	3.625
Cold	20	f	28	1	5	1	1	1	6	1	1	3	1	4	1	1	5	6	7	2700	6999	2840	2297	6617	2604	1219	1712	10473	1268	7234	1473	1850	4545	6056	3042	1	1	6	2	1	3	1.875	1.625	1.5	1.125
Cold	21	f	28	2	2	6	1	2	2	1	1	3	1	5	1	6	6	2	6	4245	2760	4065	4226	2419	735	2547	2375	5306	1511	4311	2374	2568	2958	3179	3103	3	2	5	2	1	7	1	1.625	1	1.75
Cold	20	m	28	1	2	1	1	1	2	1	2	4	2	3	1	6	5	6	3	5504	4805	3764	2191	2295	4656	3205	7888	5360	3210	10231	2881	6669	3002	8781	15340	1	4	3	5	4	6	3	1.875	2.125	1.875
Cold	18	f	28	2	2	2	2	2	2	2	2	6	2	2	2	6	6	6	2	4029	2039	3319	5198	2681	3250	3037	2168	3044	2664	8375	2688	3924	3391	3899	13107	3	5	5	3	2	6	2	2.5	2	2
Cold	20	f	28	1	2	1	4	3	1	2	2	5	3	4	3	4	5	4	5	5267	4512	4817	3885	2729	4696	3168	2693	6561	8371	4567	5141	2650	5693	5328	4736	5	7	6	4	1	7	2.625	3.625	4.5	1.5
Cold	19	m	27	1	3	1	4	3	3	1	2	5	2	4	2	2	6	5	7	5025	23492	4991	16076	10048	25224	5233	4842	22923	5885	53198	7200	9245	15747	25392	4604	2	4	3	2	4	6	2.5	2.75	2.875	2.625
Cold	20	m	27	1	1	1	1	1	1	1	1	5	1	1	1	7	4	7	7	3662	2212	2188	1904	1511	3400	2111	1955	4528	1703	2688	1398	2669	1672	1851	3073	1	1	1	1	1	7	1	1	1	1
Cold	20	m	27	3	5	1	5	2	2	1	2	4	1	5	2	6	6	5	5	4962	2791	1968	1774	1964	3170	1672	2499	4054	1972	6726	3857	2132	2080	1929	2399	1	2	5	3	2	7	3	2.375	2.125	2.25
Cold	19	m	26	1	2	1	1	3	2	3	2	5	5	3	3	6	5	3	5	3750	17497	3793	4430	6555	5873	6425	4553	21219	5087	12910	12519	10832	5179	13995	7479	5	3	5	2	2	7	1.875	3	2.125	2.75
Cold	22	m	28	1	3	1	1	1	4	1	1	6	2	4	3	6	5	4	5	1998	5335	1607	3953	2343	3670	2544	6226	9432	5155	9783	2347	3886	1895	8734	9328	2	2	5	2	2	7	1.25	1.125	1	1.125
Cold	18	m	26	2	2	1	3	1	1	1	1	4	2	4	1	7	6	6	7	5927	9163	4081	19180	4329	4139	5162	4095	16461	7242	25440	14524	22146	3564	4958	8757	6	2	2	2	2	6	1.125	2.5	2	2.375
Cold	19	m	28	1	1	3	1	2	3	1	1	6	3	6	2	5	7	7	6	2976	17326	4520	4638	6922	7193	2854	2785	8356	7053	35319	17210	15464	6768	4450	24845	6	5	4	4	3	7	1.25	3.25	2	3
Cold	20	m	28	2	5	1	4	3	3	3	3	5	3	5	3	6	6	7	7	5593	4530	6315	14397	3803	4797	4550	3011	4718	6517	5999	5227	4677	6278	6387	4021	6	2	3	1	2	6	2.25	1.875	1.875	1.625
Cold	21	f	29	1	5	1	1	2	2	1	1	4	6	3	5	6	7	7	6	3485	3588	2851	1334	2340	2851	2761	1729	1494	4526	4003	4807	5120	3190	1779	2757	3	2	2	3	2	7	2.625	3	2.5	3.5
Ordinary	21	m	27	1	1	1	1	1	1	1	1	1	1	1	1	7	1	1	1	5101	2735	3661	2168	2152	4464	5419	4703	9441	2552	2993	3088	2952	2968	6873	5052	7	2	5	2	2	4	2	2.5	3.625	1.875
Ordinary	19	m	27	1	1	1	1	1	1	1	1	1	1	1	1	2	3	2	5	5574	4331	5104	4327	4038	7899	1867	2651	18210	3584	4323	4656	16999	8151	4207	6029	6	3	6	4	5	2	2.625	2.125	2.75	2.5
Ordinary	19	f	27	1	1	1	1	2	1	1	1	2	1	2	1	5	4	2	6	9479	9480	5116	4420	6512	5707	4331	7575	7738	8908	8112	5201	8067	7689	5416	10201	4	5	5	6	5	1	1.5	1.25	1.25	1
Ordinary	20	m	27	2	2	1	2	2	2	1	1	2	1	2	2	5	3	4	4	7111	9151	6412	4806	2448	3563	3148	13753	7945	8679	8520	4543	6681	6394	7620	49776	5	4	5	1	1	2	2.25	2.25	2.5	2
Ordinary	19	f	27	2	1	2	2	2	2	2	4	4	2	2	2	2	5	2	5	4296	455	3065	4913	2418	2358	2635	2630	2102	2580	4457	3049	2521	2783	3586	4305	2	6	6	6	6	5	2.25	2	2	2
Ordinary	18	m	28	1	1	4	5	1	2	1	1	4	3	2	1	5	1	3	6	6092	2547	13056	13545	3376	7720	3135	8653	9484	5288	12392	2702	9542	6231	9729	6334	1	4	5	3	4	2	2.625	3.75	1.875	3.625
Ordinary	19	f	28	1	2	2	1	2	1	2	1	3	1	4	2	5	3	4	4	8145	5333	5479	6862	13597	4558	3473	2693	20538	5996	12072	8084	18446	11128	9471	21868	3	3	3	4	4	5	1	1.125	1	1.125
Ordinary	20	f	28	1	2	1	2	1	3	1	1	5	1	3	1	5	2	5	4	4245	7806	3315	4746	3517	5134	2043	13796	19295	3980	21512	2516	7026	4459	15941	5721	4	4	4	2	2	2	2.125	2.375	2	2
Ordinary	21	m	28	1	2	1	1	4	1	2	2	3	3	5	1	5	3	5	2	7576	6896	4339	4224	5031	2614	4439	3388	4351	3968	10336	3377	7231	3590	7357	11546	5	3	6	3	2	3	3.125	2.75	3	3.125
Ordinary	21	f	29	1	1	1	1	2	1	1	1	4	2	4	2	4	2	3	6	4067	2886	2618	3380	5342	2596	2161	2396	2958	2418	6183	3265	5085	2979	7222	2696	7	2	6	4	2	2	1.625	1.25	2	1.5
Ordinary	19	f	27	1	4	1	1	2	3	1	1	5	1	3	3	3	6	5	2	4655	8377	3922	4170	5111	6033	3016	3243	4869	2806	8287	4187	1948	3539	4793	4006	2	6	6	6	4	6	2	3.125	1.875	2.75
Ordinary	20	m	28	2	1	4	1	1	1	2	1	1	3	3	3	5	2	5	6	7034	2748	9158	5817	7497	2657	12393	1899	3575	4660	22088	13342	3148	19400	6897	16143	2	4	5	4	5	2	2.875	3.25	3.25	1.875
Ordinary	21	m	28	1	3	1	1	2	2	3	1	3	2	4	3	5	3	4	5	4118	5762	4917	4752	2258	3538	6415	7980	9148	4385	10632	5302	8506	3051	9069	11701	6	6	5	4	3	2	2.5	2.875	2.25	3.125
Ordinary	18	f	27	2	2	1	1	2	4	1	2	5	3	3	2	5	4	4	4	3788	3212	5025	5539	1624	4622	2439	4124	4438	6329	6329	2885	8085	3477	7386	6929	4	2	5	5	4	3	2.5	2.25	2.5	2.25
Ordinary	18	f	27	1	5	1	1	1	3	2	1	6	3	5	1	5	1	6	5	1859	1768	2361	4702	1655	4476	10518	5448	3562	3500	5336	8779	1872	1433	2833	5326	5	1	5	4	2	3	2.25	3.375	3	3
Ordinary	21	m	27	1	2	1	3	1	5	1	1	2	5	6	1	5	6	5	2	4719	4482	3771	3330	3573	2629	4392	2009	2429	3129	9898	5231	4046	3342	4601	3592	2	3	4	3	2	1	1.5	1.5	1.125	1
Ordinary	19	f	28	5	3	3	4	5	2	2	1	3	2	5	2	3	5	6	6	3538	8878	5359	3978	2275	1345	1475	10066	4369	703	13474	1499	4297	1934	3727	5067	2	2	1	2	1	1	1.625	2.625	4	1.875
Ordinary	19	m	27	3	2	1	3	2	2	2	4	4	4	2	5	5	3	5	5	7132	10818	3738	4385	3544	4562	2838	4347	11809	5618	6948	3276	3640	4951	4516	9421	2	3	6	3	2	2	2.625	2.625	2.375	2.875
Ordinary	20	f	28	2	2	2	2	3	3	5	1	4	4	3	5	4	4	5	5	3528	2498	5410	7034	2199	3509	1484	4711	1780	6629	6503	2470	1164	4165	4005	7196	5	5	5	5	3	5	2.25	2.75	2	2.75
Ordinary	18	m	27	1	1	1	1	3	1	2	1	5	3	3	2	6	5	5	6	3415	2417	2585	1958	1868	974	6930	2269	11079	2035	7752	2963	2508	2937	5059	3627	3	2	5	3	2	3	2.5	2.875	2.5	3.125
